# Supplementary material for: Disrupted brain topological network and its association with clinical features in posterior cortical atrophy
Source: Brain Commun. 2026 Jan 20;8(2):fcag014. doi: 10.1093/braincomms/fcag014 (PMC12971006; doi:10.1093/braincomms/fcag014)
Supplement: fcag014_Supplementary_Data [file fcag014_supplementary_data.zip]

Archive with 2 entries (2 files):
- Supplementary_material_Code.pdf
- Supplementary_tables.docx
